# Supplementary material for: The effects of synthesis gas feedstocks and oxygen perturbation on hydrogen production by Parageobacillus thermoglucosidasius
Source: Microb Cell Fact. 2024 May 2;23:125. doi: 10.1186/s12934-024-02391-4 (PMC11064277; doi:10.1186/s12934-024-02391-4)
Supplement: Supplementary file 1 — Additional file 1: Table S1. Significant differences observed between different initial gas headspace compositions. Table S2. Significant differences observed between CO/H2 yields. Table S3. Significant differences observed between pre-hydrogenogenic phase O2 addition conditions. Table S4. Significant differences observed between hydrogenogenic phase O2 addition conditions. Table S5. Significant differences in H2 levels observed between sampling points. Table S6. Significant differences observed between variable O2 additions during peak hydrogenogenic period. [file 12934_2024_2391_MOESM1_ESM.xlsx]

## Sheet: Table S1
Table S1: Significant differences observed between different initial gas headspace compositions
* P<0.05
** P<0.01
***P<0.001
pH		Aerobic control:Anaerobic control	Aerobic control:Syngas (50%)	Aerobic control:Syngas (100%)	Anaerobic control:Syngas (50%)	Anaerobic control:Syngas (100%)	Syngas (50%):Syngas (100%)
	0h		***	***	***	***	***
	14h						*
	24h	**	**	*
	38h	***	***	***	**	***	**
	48h	***	***	***		**	**
	62h	***	***	***		**
	72h	***	***	***		*
	84h	***	***	***	**	***	***
	96h	***	***	***		***	**
	110h	***	***	***		***	*
	120h	***	***	***		**	*
	134h	***	***	***	*	**
OD600 absorbance		Aerobic control:Anaerobic control	Aerobic control:Syngas (50%)	Aerobic control:Syngas (100%)	Anaerobic control:Syngas (50%)	Anaerobic control:Syngas (100%)	Syngas (50%):Syngas (100%)
	0h
	14h	***	***	***	*		***
	24h	***	***	***			*
	38h	***	***	***
	48h	***	***	***
	62h	***	***	***
	72h	***	***	***
	84h	***	***	***
	96h	***	***	***
	110h	***	***	***
	120h	***	***	***
	134h	***	***	***
H2 [mmol]		Aerobic control:Anaerobic control	Aerobic control:Syngas (50%)	Aerobic control:Syngas (100%)	Anaerobic control:Syngas (50%)	Anaerobic control:Syngas (100%)	Syngas (50%):Syngas (100%)
	0h		***	***	***	***	***
	14h		***	***	***	**	*
	24h	***	***	***	*		*
	38h	***	*	***			*
	48h		***	*	**		**
	62h	***	***	***	***	**	***
	72h	***	***	***	***	***	***
	84h	**	***	***	***	***	***
	96h	***	***	***	***	***	***
	110h	**	***	***	***	***	***
	120h	***	***	***	***	***	***
	134h	*	***	***	***	***	***
CO2 [mmol]		Aerobic control:Anaerobic control	Aerobic control:Syngas (50%)	Aerobic control:Syngas (100%)	Anaerobic control:Syngas (50%)	Anaerobic control:Syngas (100%)	Syngas (50%):Syngas (100%)
	0h		***	***	***	***	***
	14h	***	***	***	***	***	***
	24h		***	***	***	***	***
	38h		***	***	***	***	***
	48h	***		***	***	***	***
	62h	***	***	***	***	***	***
	72h	***	***	***	***	***	***
	84h	***	***	***	***	***	***
	96h	***	***	***	***	***	***
	110h	***	***	***	***	***	***
	120h	***	***	***	***	***	***
	134h	***	***	***	***	***	***
O2 [mmol]		Aerobic control:Anaerobic control	Aerobic control:Syngas (50%)	Aerobic control:Syngas (100%)	Anaerobic control:Syngas (50%)	Anaerobic control:Syngas (100%)	Syngas (50%):Syngas (100%)
	0h	***	***	***
	14h	***	***	***
	24h	***	***	***
	38h
	48h			*
	62h
	72h
	84h		*
	96h		*		*
	110h	*	***	*	*		*
	120h
	134h				*
CH4 [mmol]		Aerobic control:Anaerobic control	Aerobic control:Syngas (50%)	Aerobic control:Syngas (100%)	Anaerobic control:Syngas (50%)	Anaerobic control:Syngas (100%)	Syngas (50%):Syngas (100%)
	0h		***	***	***	***	***
	14h		***	***	***	***	***
	24h		***	***	***	***	***
	38h		***	***	***	***	***
	48h		***	***	***	***	***
	62h		***	***	***	***	***
	72h		***	***	***	***	***
	84h		***	***	***	***	***
	96h		***	***	***	***	***
	110h		***	***	***	***	***
	120h		***	***	***	***	***
	134h		***	***	***	***	***
Ethane [mmol]		Aerobic control:Anaerobic control	Aerobic control:Syngas (50%)	Aerobic control:Syngas (100%)	Anaerobic control:Syngas (50%)	Anaerobic control:Syngas (100%)	Syngas (50%):Syngas (100%)
	0h
	14h
	24h
	38h
	48h
	62h
	72h
	84h
	96h
	110h
	120h
	134h
Propane [mmol]		Aerobic control:Anaerobic control	Aerobic control:Syngas (50%)	Aerobic control:Syngas (100%)	Anaerobic control:Syngas (50%)	Anaerobic control:Syngas (100%)	Syngas (50%):Syngas (100%)
	0h
	14h
	24h
	38h
	48h
	62h
	72h
	84h
	96h
	110h
	120h
	134h
Butane [mmol]		Aerobic control:Anaerobic control	Aerobic control:Syngas (50%)	Aerobic control:Syngas (100%)	Anaerobic control:Syngas (50%)	Anaerobic control:Syngas (100%)	Syngas (50%):Syngas (100%)
	0h
	14h
	24h
	38h
	48h
	62h
	72h
	84h
	96h
	110h
	120h
	134h
CO [mmol]		Aerobic control:Anaerobic control	Aerobic control:Syngas (50%)	Aerobic control:Syngas (100%)	Anaerobic control:Syngas (50%)	Anaerobic control:Syngas (100%)	Syngas (50%):Syngas (100%)
	0h	***	***	***	***	***	***
	14h	***	***	***	***	***	***
	24h	***	***	***	***		***
	38h	***	***	***	***	*	***
	48h		***		***		***
	62h		*	*	**		***
	72h			**	*		**
	84h			**		*	**
	96h			**		**	**
	110h			**		**	**
	120h			**		**	**
	134h			*		*	*
H2 mmol/L.h		Aerobic control:Anaerobic control	Aerobic control:Syngas (50%)	Aerobic control:Syngas (100%)	Anaerobic control:Syngas (50%)	Anaerobic control:Syngas (100%)	Syngas (50%):Syngas (100%)
	0h
	14h		***		***		***
	24h	***	***	*		*
	38h		**		*		**
	48h	***	***	***	***	***	**
	62h	***	***	***	***	***	***
	72h		*		**		**
	84h	***	*	*	***	**	***
	96h
	110h
	120h			**		**
	134h	***	***	***	***	***	***
Formate [mmol]		Aerobic control:Anaerobic control	Aerobic control:Syngas (50%)	Aerobic control:Syngas (100%)	Anaerobic control:Syngas (50%)	Anaerobic control:Syngas (100%)	Syngas (50%):Syngas (100%)
	0h
	14h		***		***		***
	24h	***	***	*		*
	38h		**		*		**
	48h	***	***	***	***	***	**
	62h	***	***	***	***	***	***
	72h		*		**		**
	84h	***	*	*	***	**	***
	96h
	110h
	120h			**		**
	134h	***	***	***	***	***	***
Acetate [mmol]		Aerobic control:Anaerobic control	Aerobic control:Syngas (50%)	Aerobic control:Syngas (100%)	Anaerobic control:Syngas (50%)	Anaerobic control:Syngas (100%)	Syngas (50%):Syngas (100%)
	0h
	14h	***	***	***		***	***
	24h	***	***	***
	38h	***	***	***
	48h	***	***	***
	62h	***	***	***
	72h	***	***	***
	84h	***	***	***
	96h	***	***	***
	110h	***	***	***
	120h	***	***	***
	134h	***	***	***
Glucose [mmol]		Aerobic control:Anaerobic control	Aerobic control:Syngas (50%)	Aerobic control:Syngas (100%)	Anaerobic control:Syngas (50%)	Anaerobic control:Syngas (100%)	Syngas (50%):Syngas (100%)
	0h
	14h			***		*	**
	24h
	38h		*
	48h	**	***	***	**	**
	62h		***	***	**	*
	72h	*	***	**
	84h	**	***	***	*
	96h	*		***			*
	110h			*
	120h	*		**
	134h	***	***	***
Lactate [mmol]		Aerobic control:Anaerobic control	Aerobic control:Syngas (50%)	Aerobic control:Syngas (100%)	Anaerobic control:Syngas (50%)	Anaerobic control:Syngas (100%)	Syngas (50%):Syngas (100%)
	0h
	14h	***	***	*		*	**
	24h	***	***	***
	38h	***	***	***
	48h	***	***	***
	62h	***	***	***
	72h	***	***	***
	84h	***	***	***
	96h	***	***	***
	110h	***	***	***
	120h	***	***	***
	134h	***	***	***
Butyrate [mmol]		Aerobic control:Anaerobic control	Aerobic control:Syngas (50%)	Aerobic control:Syngas (100%)	Anaerobic control:Syngas (50%)	Anaerobic control:Syngas (100%)	Syngas (50%):Syngas (100%)
	0h
	14h
	24h
	38h
	48h	***	***	***
	62h
	72h
	84h
	96h
	110h
	120h
	134h
Propionate [mmol]		Aerobic control:Anaerobic control	Aerobic control:Syngas (50%)	Aerobic control:Syngas (100%)	Anaerobic control:Syngas (50%)	Anaerobic control:Syngas (100%)	Syngas (50%):Syngas (100%)
	0h	**		*
	14h
	24h
	38h
	48h	**	*	*
	62h	***	***	***
	72h	*	*	**
	84h
	96h	***	**	***
	110h	***	***	**
	120h	**	**	**
	134h	***	***	***
Valerate [mmol]		Aerobic control:Anaerobic control	Aerobic control:Syngas (50%)	Aerobic control:Syngas (100%)	Anaerobic control:Syngas (50%)	Anaerobic control:Syngas (100%)	Syngas (50%):Syngas (100%)
	0h
	14h
	24h
	38h
	48h
	62h
	72h
	84h
	96h
	110h	**	**			**	**
	120h
	134h
Propanol [mmol]		Aerobic control:Anaerobic control	Aerobic control:Syngas (50%)	Aerobic control:Syngas (100%)	Anaerobic control:Syngas (50%)	Anaerobic control:Syngas (100%)	Syngas (50%):Syngas (100%)
	0h
	14h
	24h
	38h
	48h
	62h
	72h
	84h
	96h
	110h
	120h
	134h
Isobutyrate [mmol]		Aerobic control:Anaerobic control	Aerobic control:Syngas (50%)	Aerobic control:Syngas (100%)	Anaerobic control:Syngas (50%)	Anaerobic control:Syngas (100%)	Syngas (50%):Syngas (100%)
	0h	*		*
	14h
	24h
	38h	*
	48h	**		*
	62h
	72h
	84h
	96h
	110h
	120h
	134h
Glyoxylate [mmol]		Aerobic control:Anaerobic control	Aerobic control:Syngas (50%)	Aerobic control:Syngas (100%)	Anaerobic control:Syngas (50%)	Anaerobic control:Syngas (100%)	Syngas (50%):Syngas (100%)
	0h
	14h
	24h
	38h
	48h	***	***	***
	62h	***	***	***
	72h	***	***	***
	84h	***	***	***
	96h	**	**	***
	110h	**	**	***
	120h	**	**	***
	134h	**	***	***
Isovalerate [mmol]		Aerobic control:Anaerobic control	Aerobic control:Syngas (50%)	Aerobic control:Syngas (100%)	Anaerobic control:Syngas (50%)	Anaerobic control:Syngas (100%)	Syngas (50%):Syngas (100%)
	0h
	14h
	24h
	38h
	48h
	62h
	72h
	84h
	96h
	110h
	120h
	134h
Succinate [mmol]		Aerobic control:Anaerobic control	Aerobic control:Syngas (50%)	Aerobic control:Syngas (100%)	Anaerobic control:Syngas (50%)	Anaerobic control:Syngas (100%)	Syngas (50%):Syngas (100%)
	0h
	14h	***		**	*
	24h
	38h	***	***	***			*
	48h	***	***	***	**		**
	62h	***	***	***	***	*	*
	72h	***	***	***	**		*
	84h	***	***	***	***	**	**
	96h	***	***	***	***	***	***
	110h	***	***	***	***	***	***
	120h	***	***	***	***	***	***
	134h	***	***	***	***	***	*
Ethanol [mmol]		Aerobic control:Anaerobic control	Aerobic control:Syngas (50%)	Aerobic control:Syngas (100%)	Anaerobic control:Syngas (50%)	Anaerobic control:Syngas (100%)	Syngas (50%):Syngas (100%)
	0h
	14h	**	***				*
	24h	***	***	**
	38h	***	***	***
	48h	**	*	**
	62h	**	**	***
	72h	***	***	***
	84h	**	**	**
	96h	***	***	***
	110h	***	***	***
	120h	***	***	***
	134h	***	***	**
Acetate mmol/L.h		Aerobic control:Anaerobic control	Aerobic control:Syngas (50%)	Aerobic control:Syngas (100%)	Anaerobic control:Syngas (50%)	Anaerobic control:Syngas (100%)	Syngas (50%):Syngas (100%)
	0h
	14h	***	***	***		***	***
	24h
	38h
	48h
	62h
	72h
	84h
	96h
	110h
	120h
	134h
Succinate mmol/L.h		Aerobic control:Anaerobic control	Aerobic control:Syngas (50%)	Aerobic control:Syngas (100%)	Anaerobic control:Syngas (50%)	Anaerobic control:Syngas (100%)	Syngas (50%):Syngas (100%)
	0h
	14h	**		*
	24h
	38h		**		*		*
	48h	***	***	***	**		*
	62h	***	***	***	***	***
	72h	*	**	*
	84h
	96h	**	**	**
	110h
	120h
	134h

## Sheet: Table S2
Table S2: Significant differences observed between CO/H2 yields.
* P<0.05
** P<0.01
***P<0.001
Different synthetic syngas composition experiment
	H2/CO yield at first point where CO is fully consumed	H2/CO yield at fermentation endpoint
Aerobic control:Anaerobic control	***	***
Aerobic control:Syngas (50%)	***	*
Aerobic control:Syngas (100%)	N/A	N/A
Anaerobic control:Syngas (50%)	***	***
Anaerobic control:Syngas (100%)	N/A	***
Syngas (50%):Syngas (100%)	N/A	**
Pre-hydrogenogenic phase oxygen addition experiment.
	H2/CO yield at first point where CO is fully consumed	H2/CO yield at fermentation endpoint
Aerobic control:14h Oxygen addition	***	***
Aerobic control:24h Oxygen addition	***	***
14h Oxygen addition:24h Oxygen addition	***	***
Hydrogenogenic phase oxygen addition experiment.
	H2/CO yield at first point where CO is fully consumed	H2/CO yield at fermentation endpoint
Aerobic control:38h Oxygen addition	N/A	**
Aerobic control:48h Oxygen addition	N/A	*
38h Oxygen addition:48h Oxygen addition	N/A
Variable oxygen additions during peak hydrogenogenesis experiment
	H2/CO yield at first point where CO is fully consumed	H2/CO yield at fermentation endpoint
Aerobic control:1% Oxygen addition	***	***
Aerobic control:3% Oxygen addition	**	***
Aerobic control:5% Oxygen addition	***	**
Aerobic control:10% Oxygen addition	***	***
1% Oxygen addition:3% Oxygen addition	***
1% Oxygen addition:5% Oxygen addition	***	***
1% Oxygen addition:10% Oxygen addition	***	***
3% Oxygen addition:5% Oxygen addition	***	*
3% Oxygen addition:10% Oxygen addition	***	***
5% Oxygen addition:10% Oxygen addition

## Sheet: Table S3
Table S3: Significant differences observed between pre-hydrogenogenic phase O2 addition conditions.
* P<0.05
** P<0.01
***P<0.001
pH		Aerobic control:14h Oxygen addition	Aerobic control:24h Oxygen addition	14h Oxygen addition:24h Oxygen addition
	0h			*
	10h
	14h
	24h	***		***
	34h	***	***	**
	38h	***	***	**
	48h	***	***
	58h	***	***
	72h	***	***
	84h	***	***
	96h	***	***
	110h	***	***
	120h	***	***
OD600 absorbance		Aerobic control:14h Oxygen addition	Aerobic control:24h Oxygen addition	14h Oxygen addition:24h Oxygen addition
	0h
	10h
	14h
	24h	***		***
	34h
	38h			*
	48h		***	***
	58h	***	***	**
	72h	*	**	*
	84h		***	**
	96h		**
	110h	*	**
	120h	*	**
H2 [mmol]		Aerobic control:14h Oxygen addition	Aerobic control:24h Oxygen addition	14h Oxygen addition:24h Oxygen addition
	0h
	10h
	14h
	24h
	34h	***	***
	38h	***	***
	48h	***	***	***
	58h	***	***	***
	72h	**		***
	84h	**	*	*
	96h	***	***
	110h		*	*
	120h	***	***	***
CO2 [mmol]		Aerobic control:14h Oxygen addition	Aerobic control:24h Oxygen addition	14h Oxygen addition:24h Oxygen addition
	0h	*	***	*
	10h
	14h
	24h	***		***
	34h	***	***
	38h	***	***
	48h	***	***	***
	58h	***	**	***
	72h
	84h	*	**
	96h	***	***
	110h	**	**
	120h	**	**
O2 [mmol]		Aerobic control:14h Oxygen addition	Aerobic control:24h Oxygen addition	14h Oxygen addition:24h Oxygen addition
	0h
	10h		*
	14h
	24h	***		***
	34h	***		***
	38h	***	***	***
	48h	***	***	***
	58h	***	***	***
	72h	***	***	**
	84h
	96h
	110h
	120h
CO [mmol]		Aerobic control:14h Oxygen addition	Aerobic control:24h Oxygen addition	14h Oxygen addition:24h Oxygen addition
	0h
	10h
	14h
	24h	***		***
	34h	***	***
	38h	***	***
	48h	***	***	***
	58h	***	***	**
	72h	***	***	**
	84h	***	**	*
	96h	***	**	*
	110h	**
	120h
H2 mmol/L.h		Aerobic control:14h Oxygen addition	Aerobic control:24h Oxygen addition	14h Oxygen addition:24h Oxygen addition
	0h
	10h
	14h
	24h
	34h	***	***
	38h	***	***	***
	48h		***	***
	58h	***	***	***
	72h	***	***	***
	84h	*	***	**
	96h
	110h	***	*	*
	120h	***		***
Formate [mmol]		Aerobic control:14h Oxygen addition	Aerobic control:24h Oxygen addition	14h Oxygen addition:24h Oxygen addition
	0h
	14h
	24h
	34h
	38h
	48h
	58h
	72h
	84h
	120h
Acetate [mmol]		Aerobic control:14h Oxygen addition	Aerobic control:24h Oxygen addition	14h Oxygen addition:24h Oxygen addition
	0h
	14h
	24h	***		***
	34h	***	***
	38h	***	***
	48h	*	*
	58h	***	***
	72h	***	***
	84h	***	***
	120h	***	***
Glucose [mmol]		Aerobic control:14h Oxygen addition	Aerobic control:24h Oxygen addition	14h Oxygen addition:24h Oxygen addition
	0h
	14h
	24h
	34h
	38h
	48h
	58h
	72h
	84h
	120h
Lactate [mmol]		Aerobic control:14h Oxygen addition	Aerobic control:24h Oxygen addition	14h Oxygen addition:24h Oxygen addition
	0h
	14h
	24h
	34h
	38h
	48h
	58h
	72h
	84h
	120h
Butyrate [mmol]		Aerobic control:14h Oxygen addition	Aerobic control:24h Oxygen addition	14h Oxygen addition:24h Oxygen addition
	0h
	14h
	24h
	34h
	38h
	48h
	58h
	72h
	84h		*
	120h
Propionate [mmol]		Aerobic control:14h Oxygen addition	Aerobic control:24h Oxygen addition	14h Oxygen addition:24h Oxygen addition
	0h
	14h
	24h
	34h
	38h
	48h
	58h
	72h
	84h
	120h
Valerate [mmol]		Aerobic control:14h Oxygen addition	Aerobic control:24h Oxygen addition	14h Oxygen addition:24h Oxygen addition
	0h
	14h
	24h
	34h
	38h
	48h
	58h
	72h
	84h
	120h
Propanol [mmol]		Aerobic control:14h Oxygen addition	Aerobic control:24h Oxygen addition	14h Oxygen addition:24h Oxygen addition
	0h
	14h
	24h
	34h
	38h
	48h
	58h
	72h
	84h
	120h
Isobutyrate [mmol]		Aerobic control:14h Oxygen addition	Aerobic control:24h Oxygen addition	14h Oxygen addition:24h Oxygen addition
	0h
	14h
	24h
	34h
	38h
	48h
	58h
	72h
	84h
	120h
Glyoxylate [mmol]		Aerobic control:14h Oxygen addition	Aerobic control:24h Oxygen addition	14h Oxygen addition:24h Oxygen addition
	0h
	14h
	24h
	34h
	38h
	48h
	58h	*	*
	72h
	84h
	120h
Isovalerate [mmol]		Aerobic control:14h Oxygen addition	Aerobic control:24h Oxygen addition	14h Oxygen addition:24h Oxygen addition
	0h
	14h
	24h
	34h
	38h
	48h
	58h
	72h	*
	84h
	120h	*	***	*
Succinate [mmol]		Aerobic control:14h Oxygen addition	Aerobic control:24h Oxygen addition	14h Oxygen addition:24h Oxygen addition
	0h
	14h		**	**
	24h		***	***
	34h	***		***
	38h	***	***
	48h	**	*
	58h	***	**
	72h
	84h	**		*
	120h	**		*
Ethanol [mmol]		Aerobic control:14h Oxygen addition	Aerobic control:24h Oxygen addition	14h Oxygen addition:24h Oxygen addition
	0h
	14h
	24h
	34h
	38h
	48h
	58h
	72h
	84h
	120h
Acetate mmol/L.h		Aerobic control:14h Oxygen addition	Aerobic control:24h Oxygen addition	14h Oxygen addition:24h Oxygen addition
	0h
	14h
	24h	***		***
	34h	**	***	***
	38h		*	*
	48h
	58h
	72h
	84h
	120h
Succinate mmol/L.h		Aerobic control:14h Oxygen addition	Aerobic control:24h Oxygen addition	14h Oxygen addition:24h Oxygen addition
	0h
	14h		*	*
	24h			**
	34h	**	***
	38h	**	***
	48h	*
	58h
	72h	***	**
	84h
	120h

## Sheet: Table S4
Table S4: Significant differences observed between hydrogenogenic phase O2 addition conditions.
* P<0.05
** P<0.01
***P<0.001
pH		Aerobic control:38h Oxygen addition	Aerobic control:48h Oxygen addition	38h Oxygen addition:48h Oxygen addition
	0h
	10h
	14h		***	***
	24h			*
	34h
	38h		*	*
	48h	***	***	***
	58h	***	***
	72h	***	***
	84h	***	***	*
	96h	***	***
	110h	***	***	*
	120h	***	***	***
OD600 absorbance		Aerobic control:38h Oxygen addition	Aerobic control:48h Oxygen addition	38h Oxygen addition:48h Oxygen addition
	0h
	10h
	14h		*
	24h
	34h		**
	38h		**
	48h		*	**
	58h	***	***	***
	72h	***	***	*
	84h	***	***
	96h	**	**
	110h	***	***
	120h	***	***
H2 [mmol]		Aerobic control:38h Oxygen addition	Aerobic control:48h Oxygen addition	38h Oxygen addition:48h Oxygen addition
	0h
	10h
	14h
	24h
	34h
	38h		*
	48h	***	*	***
	58h	***	***	**
	72h	***	***
	84h	***	***	*
	96h	**	**
	110h	**	*
	120h	***	***	*
CO2 [mmol]		Aerobic control:38h Oxygen addition	Aerobic control:48h Oxygen addition	38h Oxygen addition:48h Oxygen addition
	0h
	10h
	14h
	24h
	34h		*
	38h		*
	48h	***	*	***
	58h	***	***	*
	72h	*	*
	84h	*	*
	96h	**	**
	110h	**	**
	120h	**	**
O2 [mmol]		Aerobic control:38h Oxygen addition	Aerobic control:48h Oxygen addition	38h Oxygen addition:48h Oxygen addition
	0h
	10h
	14h
	24h
	34h
	38h
	48h	***		***
	58h	*	***	***
	72h
	84h
	96h
	110h
	120h
CO [mmol]		Aerobic control:38h Oxygen addition	Aerobic control:48h Oxygen addition	38h Oxygen addition:48h Oxygen addition
	0h
	10h		*
	14h
	24h	**	**
	34h		**
	38h		*
	48h	***	*	***
	58h	***	***	**
	72h	***	***
	84h	***	***
	96h	**	**
	110h	*	**
	120h	**	***
H2 mmol/L.h		Aerobic control:38h Oxygen addition	Aerobic control:48h Oxygen addition	38h Oxygen addition:48h Oxygen addition
	0h
	10h
	14h
	24h
	34h
	38h		*
	48h	***		***
	58h		***	***
	72h	***	***	***
	84h	***	***
	96h
	110h
	120h
Formate [mmol]		Aerobic control:38h Oxygen addition	Aerobic control:48h Oxygen addition	38h Oxygen addition:48h Oxygen addition
	0h
	14h
	24h
	34h
	38h
	48h
	58h
	72h
	84h		*
	120h	*	**
Acetate [mmol]		Aerobic control:38h Oxygen addition	Aerobic control:48h Oxygen addition	38h Oxygen addition:48h Oxygen addition
	0h
	14h
	24h
	34h
	38h
	48h	**		***
	58h	***	***
	72h	***	***
	84h	***	***
	120h	**	**
Glucose [mmol]		Aerobic control:38h Oxygen addition	Aerobic control:48h Oxygen addition	38h Oxygen addition:48h Oxygen addition
	0h
	14h
	24h
	34h
	38h
	48h
	58h
	72h
	84h
	120h
Lactate [mmol]		Aerobic control:38h Oxygen addition	Aerobic control:48h Oxygen addition	38h Oxygen addition:48h Oxygen addition
	0h
	14h
	24h
	34h
	38h
	48h
	58h	*
	72h
	84h
	120h		**
Butyrate [mmol]		Aerobic control:38h Oxygen addition	Aerobic control:48h Oxygen addition	38h Oxygen addition:48h Oxygen addition
	0h
	14h
	24h
	34h
	38h
	48h
	58h
	72h
	84h
	120h
Propionate [mmol]		Aerobic control:38h Oxygen addition	Aerobic control:48h Oxygen addition	38h Oxygen addition:48h Oxygen addition
	0h
	14h
	24h
	34h
	38h
	48h
	58h
	72h
	84h
	120h
Valerate [mmol]		Aerobic control:38h Oxygen addition	Aerobic control:48h Oxygen addition	38h Oxygen addition:48h Oxygen addition
	0h
	14h
	24h
	34h		*
	38h
	48h
	58h
	72h
	84h
	120h
Propanol [mmol]		Aerobic control:38h Oxygen addition	Aerobic control:48h Oxygen addition	38h Oxygen addition:48h Oxygen addition
	0h
	14h
	24h
	34h
	38h
	48h
	58h
	72h
	84h
	120h
Isobutyrate [mmol]		Aerobic control:38h Oxygen addition	Aerobic control:48h Oxygen addition	38h Oxygen addition:48h Oxygen addition
	0h
	14h
	24h
	34h
	38h		*
	48h
	58h
	72h
	84h
	120h	*
Glyoxylate [mmol]		Aerobic control:38h Oxygen addition	Aerobic control:48h Oxygen addition	38h Oxygen addition:48h Oxygen addition
	0h
	14h
	24h
	34h
	38h
	48h			*
	58h	***	***
	72h	***	***	**
	84h	***	***	***
	120h	**	***
Isovalerate [mmol]		Aerobic control:38h Oxygen addition	Aerobic control:48h Oxygen addition	38h Oxygen addition:48h Oxygen addition
	0h
	14h
	24h
	34h
	38h
	48h
	58h
	72h
	84h	*
	120h
Succinate [mmol]		Aerobic control:38h Oxygen addition	Aerobic control:48h Oxygen addition	38h Oxygen addition:48h Oxygen addition
	0h
	14h
	24h
	34h
	38h
	48h	***	*	***
	58h	***	*	*
	72h
	84h	*	*
	120h
Ethanol [mmol]		Aerobic control:38h Oxygen addition	Aerobic control:48h Oxygen addition	38h Oxygen addition:48h Oxygen addition
	0h
	14h
	24h
	34h
	38h
	48h
	58h
	72h
	84h
	120h
Acetate mmol/L.h		Aerobic control:38h Oxygen addition	Aerobic control:48h Oxygen addition	38h Oxygen addition:48h Oxygen addition
	0h
	14h
	24h
	34h
	38h
	48h	**		**
	58h	*	***	**
	72h	***	***
	84h	*		**
	120h
Succinate mmol/L.h		Aerobic control:38h Oxygen addition	Aerobic control:48h Oxygen addition	38h Oxygen addition:48h Oxygen addition
	0h
	14h
	24h	*		*
	34h
	38h
	48h	***	**	***
	58h	**	*
	72h	***	**	*
	84h	*
	120h

## Sheet: Table S5
Table S5: Significant differences in H2 levels observed between sampling points.
* P<0.05
** P<0.01
***P<0.001
Pre-hydrogenogenic phase oxygen addition experiment.
		Aerobic control	14h Oxygen addition	24h Oxygen addition
H2 [mmol]	0-10h
	10-14h
	14-24h
	24-34h	***
	34-38h	***		***
	38-48h	***	***	***
	48-62h	***	***	***
	62-72h	***	***	***
	72-84h			***
	84-96h			***
	96-110h			***
	110-120h		***	***
Hydrogenogenic phase oxygen addition experiment.
		Aerobic control	38h Oxygen addition	48h Oxygen addition
H2 [mmol]	0-10h
	10-14h
	14-24h
	24-34h	***
	34-38h	***	***
	38-48h	***		***
	48-62h	***	***
	62-72h	***	***	***
	72-84h		***	***
	84-96h
	96-110h
	110-120h
Variable oxygen additions during peak hydrogenogenesis experiment
		Aerobic control	1% Oxygen addition	3% Oxygen addition	5% Oxygen addition	10% Oxygen addition
H2 [mmol]	0-14h
	14-24h
	24-38h	***	***	***	***	***
	38-41h	**
	41-44h	**	***
	44-48h	***	***
	48-62h	***	***	***	***	***
	62-72h		*	***	**	***
	72-84h					***
	84-96h
	96-110h
	110-120h
	120-134h

## Sheet: Table S6
Table S6: Significant differences observed between variable O2 additions during peak hydrogenogenic period.
* P<0.05
** P<0.01
***P<0.001
pH		Aerobic control:1% Oxygen addition	Aerobic control:3% Oxygen addition	Aerobic control:5% Oxygen addition	Aerobic control:10% Oxygen addition	1% Oxygen addition:3% Oxygen addition	1% Oxygen addition:5% Oxygen addition	1% Oxygen addition:10% Oxygen addition	3% Oxygen addition:5% Oxygen addition	3% Oxygen addition:10% Oxygen addition	5% Oxygen addition:10% Oxygen addition
	0h
	14h
	24h
	38h
	41h
	44h	*	***	***	***	**	***	***	*	*
	48h		***	***	***	**	***	***	**	***	**
	62h		***	***	***	**	***	***	*	***	***
	72h		***	***	***	***	***	***	***	***	***
	84h		**	***	***	**	***	***	**	***	***
	96h		***	***	***	***	***	***	***	***	***
	110h		**	***	***	**	***	***	**	***	***
	120h		***	***	***	**	***	***	*	***	***
	134h		***	***	***	**	***	***	**	***	***
OD600 absorbance		Aerobic control:1% Oxygen addition	Aerobic control:3% Oxygen addition	Aerobic control:5% Oxygen addition	Aerobic control:10% Oxygen addition	1% Oxygen addition:3% Oxygen addition	1% Oxygen addition:5% Oxygen addition	1% Oxygen addition:10% Oxygen addition	3% Oxygen addition:5% Oxygen addition	3% Oxygen addition:10% Oxygen addition	5% Oxygen addition:10% Oxygen addition
	0h
	14h
	24h
	38h
	41h
	44h			**			*		*		*
	48h	**		***	***			*	**	***
	62h	***	***	***	***		***	***	***	***
	72h	**	***	***	***		***	***	**	***	***
	84h	*	**	***	***		***	***	**	***
	96h	*	***	***	***		**	***		***	*
	110h	**	***	***	***		**	**
	120h		**	***	***		**	*
	134h	*	***	***	***		***	**	**
H2 [mmol]		Aerobic control:1% Oxygen addition	Aerobic control:3% Oxygen addition	Aerobic control:5% Oxygen addition	Aerobic control:10% Oxygen addition	1% Oxygen addition:3% Oxygen addition	1% Oxygen addition:5% Oxygen addition	1% Oxygen addition:10% Oxygen addition	3% Oxygen addition:5% Oxygen addition	3% Oxygen addition:10% Oxygen addition	5% Oxygen addition:10% Oxygen addition
	0h
	14h
	24h
	38h
	41h
	44h		**	**	***			*
	48h	*	***	***	***	***	***	***
	62h	*	***	***	***	**	***	***		***	***
	72h	**	***	***	***		**	***		***	***
	84h	***	***	***	***		**	***		***	***
	96h	***	***	***	***	*	**	***		***	***
	110h	***	***	***	***	**	***	***		**	*
	120h	***	***	***	***		*	***		***	**
	134h	***	***	***	***		***	***	**	**
CO2 [mmol]		Aerobic control:1% Oxygen addition	Aerobic control:3% Oxygen addition	Aerobic control:5% Oxygen addition	Aerobic control:10% Oxygen addition	1% Oxygen addition:3% Oxygen addition	1% Oxygen addition:5% Oxygen addition	1% Oxygen addition:10% Oxygen addition	3% Oxygen addition:5% Oxygen addition	3% Oxygen addition:10% Oxygen addition	5% Oxygen addition:10% Oxygen addition
	0h		**	**	***			**
	14h
	24h
	38h
	41h
	44h		*		**			*
	48h		***	***	***	**	**	***
	62h				***			***		***	***
	72h				**			*		*	**
	84h			*	**			*
	96h		**	***	***	**	***	***	*	***	***
	110h		***	***	***	*	***	***	**	***	***
	120h			***	***		**	***	*	***	***
	134h	*	**	***	***		***	***	**	***	***
O2 [mmol]		Aerobic control:1% Oxygen addition	Aerobic control:3% Oxygen addition	Aerobic control:5% Oxygen addition	Aerobic control:10% Oxygen addition	1% Oxygen addition:3% Oxygen addition	1% Oxygen addition:5% Oxygen addition	1% Oxygen addition:10% Oxygen addition	3% Oxygen addition:5% Oxygen addition	3% Oxygen addition:10% Oxygen addition	5% Oxygen addition:10% Oxygen addition
	0h
	14h
	24h
	38h
	41h	*	***	***	***	***	***	***	***	***	***
	44h		***	***	***	***	***	***	***	***	***
	48h		***	***	***	**	***	***	***	***	***
	62h				***			***		***	***
	72h
	84h
	96h
	110h
	120h
	134h
CO [mmol]		Aerobic control:1% Oxygen addition	Aerobic control:3% Oxygen addition	Aerobic control:5% Oxygen addition	Aerobic control:10% Oxygen addition	1% Oxygen addition:3% Oxygen addition	1% Oxygen addition:5% Oxygen addition	1% Oxygen addition:10% Oxygen addition	3% Oxygen addition:5% Oxygen addition	3% Oxygen addition:10% Oxygen addition	5% Oxygen addition:10% Oxygen addition
	0h
	14h
	24h		*	*						*
	38h
	41h
	44h		*		*
	48h		***	***	***	**	**	***
	62h		*	**	***		*	***		***
	72h				***			***		***
	84h				***			***		***
	96h				***			***		***
	110h				***			***		***
	120h				***			***		***
	134h
H2 mmol/L.h		Aerobic control:1% Oxygen addition	Aerobic control:3% Oxygen addition	Aerobic control:5% Oxygen addition	Aerobic control:10% Oxygen addition	1% Oxygen addition:3% Oxygen addition	1% Oxygen addition:5% Oxygen addition	1% Oxygen addition:10% Oxygen addition	3% Oxygen addition:5% Oxygen addition	3% Oxygen addition:10% Oxygen addition	5% Oxygen addition:10% Oxygen addition
	0h
	14h
	24h
	38h
	41h	*	***	***	***	***	***	***
	44h		***	***	***	***	***	***
	48h		***	***		**	**			***	***
	62h				***	*	**	***		***	***
	72h				***			***		***	***
	84h				***			***		***	***
	96h				**			**		***	***
	110h									*
	120h
	134h
Formate [mmol]		Aerobic control:1% Oxygen addition	Aerobic control:3% Oxygen addition	Aerobic control:5% Oxygen addition	Aerobic control:10% Oxygen addition	1% Oxygen addition:3% Oxygen addition	1% Oxygen addition:5% Oxygen addition	1% Oxygen addition:10% Oxygen addition	3% Oxygen addition:5% Oxygen addition	3% Oxygen addition:10% Oxygen addition	5% Oxygen addition:10% Oxygen addition
	0h
	14h				*						*
	24h
	38h
	41h
	44h
	48h
	62h					*				*
	72h
	86h		*			*			**	*
	96h		*			**			***	**
	110h								*	**
	120h		*	**		**	***	**
	134h								*
Acetate [mmol]		Aerobic control:1% Oxygen addition	Aerobic control:3% Oxygen addition	Aerobic control:5% Oxygen addition	Aerobic control:10% Oxygen addition	1% Oxygen addition:3% Oxygen addition	1% Oxygen addition:5% Oxygen addition	1% Oxygen addition:10% Oxygen addition	3% Oxygen addition:5% Oxygen addition	3% Oxygen addition:10% Oxygen addition	5% Oxygen addition:10% Oxygen addition
	0h
	14h
	24h
	38h
	41h
	44h			*			**
	48h		*	***	***		***	***	***	***	***
	62h		***	***	***	**	***	***	***	***	***
	72h		***	***	***	***	***	***	***	***	***
	84h	**	***	***	***	***	***	***	***	***	***
	96h		***	***	***	***	***	***	***	***	***
	110h		***	***	***	**	***	***	***	***	***
	120h		**	***	***	*	***	***	**	***	*
	134h		**	***	***	*	***	***	**	***	**
Glucose [mmol]		Aerobic control:1% Oxygen addition	Aerobic control:3% Oxygen addition	Aerobic control:5% Oxygen addition	Aerobic control:10% Oxygen addition	1% Oxygen addition:3% Oxygen addition	1% Oxygen addition:5% Oxygen addition	1% Oxygen addition:10% Oxygen addition	3% Oxygen addition:5% Oxygen addition	3% Oxygen addition:10% Oxygen addition	5% Oxygen addition:10% Oxygen addition
	0h
	14h
	24h
	38h
	41h
	44h
	48h
	62h
	72h
	84h
	96h
	110h
	120h
	134h
Lactate [mmol]		Aerobic control:1% Oxygen addition	Aerobic control:3% Oxygen addition	Aerobic control:5% Oxygen addition	Aerobic control:10% Oxygen addition	1% Oxygen addition:3% Oxygen addition	1% Oxygen addition:5% Oxygen addition	1% Oxygen addition:10% Oxygen addition	3% Oxygen addition:5% Oxygen addition	3% Oxygen addition:10% Oxygen addition	5% Oxygen addition:10% Oxygen addition
	0h
	14h				*						*
	24h
	38h
	41h
	44h
	48h
	62h				**			**		**	*
	72h
	84h			*	*
	96h			***	***		***	***	***	***
	110h	*		***	***		***	***	***	***
	120h				**
	134h				*			*
Butyrate [mmol]		Aerobic control:1% Oxygen addition	Aerobic control:3% Oxygen addition	Aerobic control:5% Oxygen addition	Aerobic control:10% Oxygen addition	1% Oxygen addition:3% Oxygen addition	1% Oxygen addition:5% Oxygen addition	1% Oxygen addition:10% Oxygen addition	3% Oxygen addition:5% Oxygen addition	3% Oxygen addition:10% Oxygen addition	5% Oxygen addition:10% Oxygen addition
	0h
	14h
	24h
	38h
	41h
	44h
	48h
	62h
	72h
	84h
	96h
	110h
	120h
	134h
Propionate [mmol]		Aerobic control:1% Oxygen addition	Aerobic control:3% Oxygen addition	Aerobic control:5% Oxygen addition	Aerobic control:10% Oxygen addition	1% Oxygen addition:3% Oxygen addition	1% Oxygen addition:5% Oxygen addition	1% Oxygen addition:10% Oxygen addition	3% Oxygen addition:5% Oxygen addition	3% Oxygen addition:10% Oxygen addition	5% Oxygen addition:10% Oxygen addition
	0h
	14h
	24h
	38h
	41h
	44h
	48h
	62h					*
	72h
	84h
	96h			**	**		**	**	*	**
	110h			*	*		*	*	**	**
	120h
	134h
Valerate [mmol]		Aerobic control:1% Oxygen addition	Aerobic control:3% Oxygen addition	Aerobic control:5% Oxygen addition	Aerobic control:10% Oxygen addition	1% Oxygen addition:3% Oxygen addition	1% Oxygen addition:5% Oxygen addition	1% Oxygen addition:10% Oxygen addition	3% Oxygen addition:5% Oxygen addition	3% Oxygen addition:10% Oxygen addition	5% Oxygen addition:10% Oxygen addition
	0h
	14h	**	*	**	***
	24h	*	**	**	**
	38h	***		**	**	*			*	*
	41h			*	*		**	**
	44h			*
	48h
	62h
	72h
	84h
	96h
	110h
	120h			*
	134h
Propanol [mmol]		Aerobic control:1% Oxygen addition	Aerobic control:3% Oxygen addition	Aerobic control:5% Oxygen addition	Aerobic control:10% Oxygen addition	1% Oxygen addition:3% Oxygen addition	1% Oxygen addition:5% Oxygen addition	1% Oxygen addition:10% Oxygen addition	3% Oxygen addition:5% Oxygen addition	3% Oxygen addition:10% Oxygen addition	5% Oxygen addition:10% Oxygen addition
	0h
	14h
	24h
	38h
	41h
	44h
	48h
	62h
	72h
	84h
	96h
	110h
	120h
	134h
Isobutyrate [mmol]		Aerobic control:1% Oxygen addition	Aerobic control:3% Oxygen addition	Aerobic control:5% Oxygen addition	Aerobic control:10% Oxygen addition	1% Oxygen addition:3% Oxygen addition	1% Oxygen addition:5% Oxygen addition	1% Oxygen addition:10% Oxygen addition	3% Oxygen addition:5% Oxygen addition	3% Oxygen addition:10% Oxygen addition	5% Oxygen addition:10% Oxygen addition
	0h
	14h
	24h
	38h
	41h
	44h
	48h
	62h
	72h				***			***		***	***
	84h				***			***		**	*
	96h				*			*
	110h				**			*		*
	120h				*			**		*	*
	134h				**			*
Glyoxylate [mmol]		Aerobic control:1% Oxygen addition	Aerobic control:3% Oxygen addition	Aerobic control:5% Oxygen addition	Aerobic control:10% Oxygen addition	1% Oxygen addition:3% Oxygen addition	1% Oxygen addition:5% Oxygen addition	1% Oxygen addition:10% Oxygen addition	3% Oxygen addition:5% Oxygen addition	3% Oxygen addition:10% Oxygen addition	5% Oxygen addition:10% Oxygen addition
	0h
	14h			***	***		***	***	***	***
	24h			***	***		***	***	***	***
	38h			***	***		***	***	***	***
	41h			**	**		*	*	**	**
	44h
	48h			**	**
	62h	***	***	***	***	***	***	***	***	***
	72h	***	***	***	***		***	***	***	***
	84h			***			***		***		***
	96h			***	**		***	**	***	**	**
	110h			***	***		***	***	***	***	*
	120h	*	*	***	***		***	***	***	***
	134h			***	***		***	***	***	***
Isovalerate [mmol]		Aerobic control:1% Oxygen addition	Aerobic control:3% Oxygen addition	Aerobic control:5% Oxygen addition	Aerobic control:10% Oxygen addition	1% Oxygen addition:3% Oxygen addition	1% Oxygen addition:5% Oxygen addition	1% Oxygen addition:10% Oxygen addition	3% Oxygen addition:5% Oxygen addition	3% Oxygen addition:10% Oxygen addition	5% Oxygen addition:10% Oxygen addition
	0h
	14h
	24h
	38h							*		*
	41h
	44h
	48h
	62h
	72h		*		**			*			*
	84h
	96h
	110h				*
	120h			*	**		**	**
	134h
Succinate [mmol]		Aerobic control:1% Oxygen addition	Aerobic control:3% Oxygen addition	Aerobic control:5% Oxygen addition	Aerobic control:10% Oxygen addition	1% Oxygen addition:3% Oxygen addition	1% Oxygen addition:5% Oxygen addition	1% Oxygen addition:10% Oxygen addition	3% Oxygen addition:5% Oxygen addition	3% Oxygen addition:10% Oxygen addition	5% Oxygen addition:10% Oxygen addition
	0h
	14h
	24h
	38h
	41h
	44h				*
	48h				**			*		*
	62h				***			***		***	**
	72h				***			***		***	***
	84h				**			***		***	***
	96h				**			***		***	***
	110h			*				**		*	**
	120h			*				*		**	**
	134h			*							*
Ethanol [mmol]		Aerobic control:1% Oxygen addition	Aerobic control:3% Oxygen addition	Aerobic control:5% Oxygen addition	Aerobic control:10% Oxygen addition	1% Oxygen addition:3% Oxygen addition	1% Oxygen addition:5% Oxygen addition	1% Oxygen addition:10% Oxygen addition	3% Oxygen addition:5% Oxygen addition	3% Oxygen addition:10% Oxygen addition	5% Oxygen addition:10% Oxygen addition
	0h
	14h
	24h
	38h
	41h
	44h
	48h
	62h
	72h
	84h
	96h
	110h
	120h
	134h
Acetate mmol/L.h		Aerobic control:1% Oxygen addition	Aerobic control:3% Oxygen addition	Aerobic control:5% Oxygen addition	Aerobic control:10% Oxygen addition	1% Oxygen addition:3% Oxygen addition	1% Oxygen addition:5% Oxygen addition	1% Oxygen addition:10% Oxygen addition	3% Oxygen addition:5% Oxygen addition	3% Oxygen addition:10% Oxygen addition	5% Oxygen addition:10% Oxygen addition
	0h
	14h
	24h				*
	38h
	41h
	44h
	48h			***	***	***	***	***	***	***
	62h		**	***	***	**	***		***	**
	72h
	84h			*	*
	96h
	110h
	120h
	134h
Succinate mmol/L.h		Aerobic control:1% Oxygen addition	Aerobic control:3% Oxygen addition	Aerobic control:5% Oxygen addition	Aerobic control:10% Oxygen addition	1% Oxygen addition:3% Oxygen addition	1% Oxygen addition:5% Oxygen addition	1% Oxygen addition:10% Oxygen addition	3% Oxygen addition:5% Oxygen addition	3% Oxygen addition:10% Oxygen addition	5% Oxygen addition:10% Oxygen addition
	0h
	14h
	24h
	38h
	41h				*
	44h				*
	48h				***			**		*	*
	62h				***		**	***		***	***
	72h	**	***	***	**		**				**
	84h				**			**		**
	96h
	110h									*
	120h
	134h
